# Supplementary material for: Acute Impacts of Ionizing Radiation Exposure on the Gastrointestinal Tract and Gut Microbiome in Mice
Source: Int J Mol Sci. 2024 Mar 15;25(6):3339. doi: 10.3390/ijms25063339 (PMC10970505; doi:10.3390/ijms25063339)
Supplement: Supplementary file 1 [file ijms-25-03339-s001.zip]

Archive with 1 entries (1 files):
- ijms-2880715-supplementary.pdf
